# Supplementary material for: Synthesis, Characterization, and Biological Evaluation of Chitosan Nanoparticles Cross-Linked with Phytic Acid and Loaded with Colistin against Extensively Drug-Resistant Bacteria
Source: Pharmaceutics. 2024 Aug 24;16(9):1115. doi: 10.3390/pharmaceutics16091115 (PMC11435368; doi:10.3390/pharmaceutics16091115)
Supplement: Supplementary file 1 [file pharmaceutics-16-01115-s001.zip]

Archive with 1 entries (1 files):
- pharmaceutics-3034889-supplementary.pdf
